# Supplementary material for: XPF expression and its relationship with the risk and prognosis of colorectal cancer
Source: Cancer Cell Int. 2021 Jan 6;21:12. doi: 10.1186/s12935-020-01710-0 (PMC7789628; doi:10.1186/s12935-020-01710-0)
Supplement: Supplementary file 1 — Additional file 1: Table S1. XPF expression in CRC and anal disease tissue. Mann–Whitney U-test of nonparametric test to compare the XPF protein expression between CRC and adjacent tissue. PR, positive rate. Negative (−), light positive (+), positive (++), strong positive (+++) staining. The bold values: P < 0.05. [file 12935_2020_1710_MOESM1_ESM.xlsx]

## Sheet: Sheet1
Table S1. XPF expression in CRC and anal disease tissue.
			(-)	(+)	(++)	(+++)
Category	Group	Cases	n(%)	n(%)	n(%)	n(%)	PR(%)	P
Overall	CRC	276	131	116	17	12	0.525	<0.001
	Anal disease	62	55	6	1	0	0.113
Male	CRC	143	66	62	9	6	0.538	0.001
	Anal disease	19	17	1	1	0	0.105
Female	CRC	105	58	39	6	2	0.448	<0.001
	Anal disease	42	37	5	0	0	0.119
≤60	CRC	119	62	47	7	3	0.479	<0.001
	Anal disease	38	32	5	1	0	0.158
>60	CRC	129	62	54	8	5	0.519	<0.001
	Anal disease	22	21	1	0	0	0.045
PR, positive rate. Negative (−), light positive (+), positive (++), strong positive (+++) staining. Mann–Whitney U- test of nonparametric test to compare the XPF protein expression between CRC and adjacent tissue.
The bold values: P<0.05
